# Supplementary material for: Yeast Beta-Glucans Ingestion Does Not Influence Body Weight: A Systematic Review and Meta-Analysis of Pre-Clinical Studies
Source: Nutrients. 2021 Nov 26;13(12):4250. doi: 10.3390/nu13124250 (PMC8707765; doi:10.3390/nu13124250)
Supplement: Supplementary file 1 [file nutrients-13-04250-s001.zip]

Archive with 1 entries (1 files):
- nutrients-1463624-supplementary.pdf
